# Supplementary material for: Association of Psychological Resilience with All-Cause and Cardiovascular Mortality in a General Population in Italy: Prospective Findings from the Moli-Sani Study
Source: Int J Environ Res Public Health. 2021 Dec 25;19(1):222. doi: 10.3390/ijerph19010222 (PMC8750664; doi:10.3390/ijerph19010222)
Supplement: Supplementary file 1 [file ijerph-19-00222-s001.zip]

Archive with 1 entries (1 files):
- ijerph-1491774-supplementary -modify.pdf
